# Supplementary material for: Genetic Testing at Diagnosis Has Prognostic Value in Patients with Chronic Lymphocytic Leukemia including at Early Stages
Source: Diagnostics (Basel). 2022 Jul 25;12(8):1802. doi: 10.3390/diagnostics12081802 (PMC9394282; doi:10.3390/diagnostics12081802)
Supplement: Supplementary file 1 [file diagnostics-12-01802-s001.zip]

Archive with 1 entries (1 files):
- diagnostics-1792825-supplementary.pdf
